# Supplementary material for: A Network Analysis of Health Care Access and Behavioral/Mental Health in Hispanic Children and Adolescents
Source: Behav Sci (Basel). 2025 Jun 17;15(6):826. doi: 10.3390/bs15060826 (PMC12189966; doi:10.3390/bs15060826)
Supplement: Supplementary file 1 [file behavsci-15-00826-s001.zip]

Archive with 1 entries (1 files):
- behavsci-3554152-supplementary.pdf
